# Supplementary material for: MicroRNA-101-3p Suppresses Cancer Cell Growth by Inhibiting the USP47-Induced Deubiquitination of RPL11
Source: Cancers (Basel). 2022 Feb 15;14(4):964. doi: 10.3390/cancers14040964 (PMC8870143; doi:10.3390/cancers14040964)
Supplement: Supplementary file 1 [file cancers-14-00964-s001.zip]

Archive with 2 entries (2 files):
- cancers-1585777-supplementary-File S1.pdf
- cancers-1585777-supplementary.pdf
